# Supplementary material for: Samarium Diiodide Acting on Acetone—Modeling Single Electron Transfer Energetics in Solution
Source: Molecules. 2022 Dec 8;27(24):8673. doi: 10.3390/molecules27248673 (PMC9781745; doi:10.3390/molecules27248673)
Supplement: Supplementary file 1 [file molecules-27-08673-s001.zip]

Archive with 1 entries (1 files):
- molecules-2050633 supplementary.pdf
